# Supplementary material for: Brain age prediction using deep learning uncovers associated sequence variants
Source: Nat Commun. 2019 Nov 27;10:5409. doi: 10.1038/s41467-019-13163-9 (PMC6881321; doi:10.1038/s41467-019-13163-9)
Supplement: Supplementary file 3 — Supplementary Data 1 [file 41467_2019_13163_MOESM3_ESM.xlsx]

## Sheet: SBM Names
SBM Name
lh_bankssts_area
lh_caudalanteriorcingulate_area
lh_caudalmiddlefrontal_area
lh_cuneus_area
lh_entorhinal_area
lh_fusiform_area
lh_inferiorparietal_area
lh_inferiortemporal_area
lh_isthmuscingulate_area
lh_lateraloccipital_area
lh_lateralorbitofrontal_area
lh_lingual_area
lh_medialorbitofrontal_area
lh_middletemporal_area
lh_parahippocampal_area
lh_paracentral_area
lh_parsopercularis_area
lh_parsorbitalis_area
lh_parstriangularis_area
lh_pericalcarine_area
lh_postcentral_area
lh_posteriorcingulate_area
lh_precentral_area
lh_precuneus_area
lh_rostralanteriorcingulate_area
lh_rostralmiddlefrontal_area
lh_superiorfrontal_area
lh_superiorparietal_area
lh_superiortemporal_area
lh_supramarginal_area
lh_frontalpole_area
lh_temporalpole_area
lh_transversetemporal_area
lh_insula_area
lh_WhiteSurfArea_area
BrainSegVolNotVent_x
lh_bankssts_thickness
lh_caudalanteriorcingulate_thickness
lh_caudalmiddlefrontal_thickness
lh_cuneus_thickness
lh_entorhinal_thickness
lh_fusiform_thickness
lh_inferiorparietal_thickness
lh_inferiortemporal_thickness
lh_isthmuscingulate_thickness
lh_lateraloccipital_thickness
lh_lateralorbitofrontal_thickness
lh_lingual_thickness
lh_medialorbitofrontal_thickness
lh_middletemporal_thickness
lh_parahippocampal_thickness
lh_paracentral_thickness
lh_parsopercularis_thickness
lh_parsorbitalis_thickness
lh_parstriangularis_thickness
lh_pericalcarine_thickness
lh_postcentral_thickness
lh_posteriorcingulate_thickness
lh_precentral_thickness
lh_precuneus_thickness
lh_rostralanteriorcingulate_thickness
lh_rostralmiddlefrontal_thickness
lh_superiorfrontal_thickness
lh_superiorparietal_thickness
lh_superiortemporal_thickness
lh_supramarginal_thickness
lh_frontalpole_thickness
lh_temporalpole_thickness
lh_transversetemporal_thickness
lh_insula_thickness
lh_MeanThickness_thickness
BrainSegVolNotVent_y
lh_bankssts_volume
lh_caudalanteriorcingulate_volume
lh_caudalmiddlefrontal_volume
lh_cuneus_volume
lh_entorhinal_volume
lh_fusiform_volume
lh_inferiorparietal_volume
lh_inferiortemporal_volume
lh_isthmuscingulate_volume
lh_lateraloccipital_volume
lh_lateralorbitofrontal_volume
lh_lingual_volume
lh_medialorbitofrontal_volume
lh_middletemporal_volume
lh_parahippocampal_volume
lh_paracentral_volume
lh_parsopercularis_volume
lh_parsorbitalis_volume
lh_parstriangularis_volume
lh_pericalcarine_volume
lh_postcentral_volume
lh_posteriorcingulate_volume
lh_precentral_volume
lh_precuneus_volume
lh_rostralanteriorcingulate_volume
lh_rostralmiddlefrontal_volume
lh_superiorfrontal_volume
lh_superiorparietal_volume
lh_superiortemporal_volume
lh_supramarginal_volume
lh_frontalpole_volume
lh_temporalpole_volume
lh_transversetemporal_volume
lh_insula_volume
BrainSegVolNotVent_x
rh_bankssts_area
rh_caudalanteriorcingulate_area
rh_caudalmiddlefrontal_area
rh_cuneus_area
rh_entorhinal_area
rh_fusiform_area
rh_inferiorparietal_area
rh_inferiortemporal_area
rh_isthmuscingulate_area
rh_lateraloccipital_area
rh_lateralorbitofrontal_area
rh_lingual_area
rh_medialorbitofrontal_area
rh_middletemporal_area
rh_parahippocampal_area
rh_paracentral_area
rh_parsopercularis_area
rh_parsorbitalis_area
rh_parstriangularis_area
rh_pericalcarine_area
rh_postcentral_area
rh_posteriorcingulate_area
rh_precentral_area
rh_precuneus_area
rh_rostralanteriorcingulate_area
rh_rostralmiddlefrontal_area
rh_superiorfrontal_area
rh_superiorparietal_area
rh_superiortemporal_area
rh_supramarginal_area
rh_frontalpole_area
rh_temporalpole_area
rh_transversetemporal_area
rh_insula_area
rh_WhiteSurfArea_area
BrainSegVolNotVent_y
rh_bankssts_thickness
rh_caudalanteriorcingulate_thickness
rh_caudalmiddlefrontal_thickness
rh_cuneus_thickness
rh_entorhinal_thickness
rh_fusiform_thickness
rh_inferiorparietal_thickness
rh_inferiortemporal_thickness
rh_isthmuscingulate_thickness
rh_lateraloccipital_thickness
rh_lateralorbitofrontal_thickness
rh_lingual_thickness
rh_medialorbitofrontal_thickness
rh_middletemporal_thickness
rh_parahippocampal_thickness
rh_paracentral_thickness
rh_parsopercularis_thickness
rh_parsorbitalis_thickness
rh_parstriangularis_thickness
rh_pericalcarine_thickness
rh_postcentral_thickness
rh_posteriorcingulate_thickness
rh_precentral_thickness
rh_precuneus_thickness
rh_rostralanteriorcingulate_thickness
rh_rostralmiddlefrontal_thickness
rh_superiorfrontal_thickness
rh_superiorparietal_thickness
rh_superiortemporal_thickness
rh_supramarginal_thickness
rh_frontalpole_thickness
rh_temporalpole_thickness
rh_transversetemporal_thickness
rh_insula_thickness
rh_MeanThickness_thickness
BrainSegVolNotVent_x
rh_bankssts_volume
rh_caudalanteriorcingulate_volume
rh_caudalmiddlefrontal_volume
rh_cuneus_volume
rh_entorhinal_volume
rh_fusiform_volume
rh_inferiorparietal_volume
rh_inferiortemporal_volume
rh_isthmuscingulate_volume
rh_lateraloccipital_volume
rh_lateralorbitofrontal_volume
rh_lingual_volume
rh_medialorbitofrontal_volume
rh_middletemporal_volume
rh_parahippocampal_volume
rh_paracentral_volume
rh_parsopercularis_volume
rh_parsorbitalis_volume
rh_parstriangularis_volume
rh_pericalcarine_volume
rh_postcentral_volume
rh_posteriorcingulate_volume
rh_precentral_volume
rh_precuneus_volume
rh_rostralanteriorcingulate_volume
rh_rostralmiddlefrontal_volume
rh_superiorfrontal_volume
rh_superiorparietal_volume
rh_superiortemporal_volume
rh_supramarginal_volume
rh_frontalpole_volume
rh_temporalpole_volume
rh_transversetemporal_volume
rh_insula_volume
BrainSegVolNotVent_y
Left-Lateral-Ventricle
Left-Inf-Lat-Vent
Left-Cerebellum-White-Matter
Left-Cerebellum-Cortex
Left-Thalamus-Proper
Left-Caudate
Left-Putamen
Left-Pallidum
3rd-Ventricle
4th-Ventricle
Brain-Stem
Left-Hippocampus
Left-Amygdala
CSF
Left-Accumbens-area
Left-VentralDC
Left-vessel
Left-choroid-plexus
Right-Lateral-Ventricle
Right-Inf-Lat-Vent
Right-Cerebellum-White-Matter
Right-Cerebellum-Cortex
Right-Thalamus-Proper
Right-Caudate
Right-Putamen
Right-Pallidum
Right-Hippocampus
Right-Amygdala
Right-Accumbens-area
Right-VentralDC
Right-vessel
Right-choroid-plexus
5th-Ventricle
WM-hypointensities
Left-WM-hypointensities
Right-WM-hypointensities
non-WM-hypointensities
Left-non-WM-hypointensities
Right-non-WM-hypointensities
Optic-Chiasm
CC_Posterior
CC_Mid_Posterior
CC_Central
CC_Mid_Anterior
CC_Anterior
BrainSegVol
BrainSegVolNotVent
BrainSegVolNotVentSurf
lhCortexVol
rhCortexVol
CortexVol
lhCerebralWhiteMatterVol
rhCerebralWhiteMatterVol
CerebralWhiteMatterVol
SubCortGrayVol
TotalGrayVol
SupraTentorialVol
SupraTentorialVolNotVent
SupraTentorialVolNotVentVox
MaskVol
BrainSegVol-to-eTIV
MaskVol-to-eTIV
lhSurfaceHoles
rhSurfaceHoles
SurfaceHoles
EstimatedTotalIntraCranialVol
Medulla
Pons
SCP
Midbrain
Whole_brainstem
left_Hippocampal_tail
left_subiculum
left_CA1
left_hippocampal-fissure
left_presubiculum
left_parasubiculum
left_molecular_layer_HP
left_GC-ML-DG
left_CA3
left_CA4
left_fimbria
left_HATA
left_Whole_hippocampus
right_Hippocampal_tail
right_subiculum
right_CA1
right_hippocampal-fissure
right_presubiculum
right_parasubiculum
right_molecular_layer_HP
right_GC-ML-DG
right_CA3
right_CA4
right_fimbria
right_HATA
right_Whole_hippocampus

## Sheet: VBM Names
VBM Name	ROI Name
lHip_GM	Left Hippocampus
rHip_GM	Right Hippocampus
lAmy_GM	Left Amygdala
rAmy_GM	Right Amygdala
lAntMedTeLo_GM	Left Anterior Medial Temporal Lobe
rAntMedTeLo_GM	Right Anterior Medial Temporal Lobe
lAntLatTeLo_GM	Left Anterior Lateral Temporal Lobe
rAntLatTeLo_GM	Right Anterior Lateral Temporal Lobe
lAmb+ParHipGy_GM	Left Ambient and Parahippocampus Gyri
rAmb+ParHipGy_GM	Right Ambient and Parahippocampus Gyri
lSupTemGy_GM	Left Superior Temporal Gyrus
rSupTemGy_GM	Right Superior Temporal Gyrus
lInfMidTemGy_GM	Left Inferior Middle Temporal Gyri
rInfMidTemGy_GM	Right Inferior Middle Temporal Gyri
lFusGy_GM	Left Fusiform Gyrus
rFusGy_GM	Right Fusiform Gyrus
lCbe_GM	Left Cerebellum
rCbe_GM	Right Cerebellum
lBst_GM	Left Brainstem
rBst_GM	Right Brainstem
lIns_GM	Left Insula
rIns_GM	Right Insula
lLatOcLo_GM	Left Lateral Occipital Lobe
rLatOcLo_GM	Right Lateral Occipital Lobe
lAntCinGy_GM	Left Anterior Cinguli Gyrus
rAntCinGy_GM	Right Anterior Cinguli Gyrus
lPosCinGy_GM	Left Posterior Cinguli Gyrus
rPosCinGy_GM	Right Posterior Cinguli Gyrus
lMidFroGy_GM	Left Middle Frontal Gyrus
rMidFroGy_GM	Right Middle Frontal Gyrus
lPosTeLo_GM	Left Posterior Temporal Lobe
rPosTeLo_GM	Right Posterior Temporal Lobe
lInfLatPaLo_GM	Left Inferior Lateral Pariatal Lobe
rInfLatPaLo_GM	Right Inferior Lateral Pariatal Lobe
lCauNuc_GM	Left Caudate Nucleus
rCauNuc_GM	Right Caudate Nucleus
lAccNuc_GM	Left Accumbens Nucleus
rAccNuc_GM	Right Accumbens Nucleus
lPut_GM	Left Putamen
rPut_GM	Right Putamen
lTha_GM	Left Thalamus
rTha_GM	Right Thalamus
lPal_GM	Left Pallidum
rPal_GM	Right Pallidum
lCC_GM	Left Corpus Callosum
rCC_GM	Right Corpus Callosum
lLatTemVen_GM	Left Lateral Temporal Ventricle
rLatTemVen_GM	Right Lateral Temporal Ventricle
l3thVen_GM	Left Third Ventricle
r3thVen_GM	Right Third Ventricle
lPrcGy_GM	Left Precentral Gyrus
rPrcGy_GM	Right Precentral Gyrus
lRecGy_GM	Left Gyrus Rectus
rRecGy_GM	Right Gyrus Rectus
lOrbFroGy_GM	Left Orbito-Frontal Gyri
rOrbFroGy_GM	Right Orbito-Frontal Gyri
lInfFroGy_GM	Left Inferior Frontal Gyrus
rInfFroGy_GM	Right Inferior Frontal Gyrus
lSupFroGy_GM	Left Superior Frontal Gyrus
rSupFroGy_GM	Right Superior Frontal Gyrus
lPoCGy_GM	Left Postcentral Gyrus
rPoCGy_GM	Right Postcentral Gyrus
lSupParGy_GM	Left Superior Parietal Gyrus
rSupParGy_GM	Right Superior Parietal Gyrus
lLinGy_GM	Left Lingual Gyrus
rLinGy_GM	Right Lingual Gyrus
lCun_GM	Left Cuneus
rCun_GM	Right Cuneus
lHip_CSF	Left Hippocampus
rHip_CSF	Right Hippocampus
lAmy_CSF	Left Amygdala
rAmy_CSF	Right Amygdala
lAntMedTeLo_CSF	Left Anterior Medial Temporal Lobe
rAntMedTeLo_CSF	Right Anterior Medial Temporal Lobe
lAntLatTeLo_CSF	Left Anterior Lateral Temporal Lobe
rAntLatTeLo_CSF	Right Anterior Lateral Temporal Lobe
lAmb+ParHipGy_CSF	Left Ambient and Parahippocampus Gyri
rAmb+ParHipGy_CSF	Right Ambient and Parahippocampus Gyri
lSupTemGy_CSF	Left Superior Temporal Gyrus
rSupTemGy_CSF	Right Superior Temporal Gyrus
lInfMidTemGy_CSF	Left Inferior Middle Temporal Gyri
rInfMidTemGy_CSF	Right Inferior Middle Temporal Gyri
lFusGy_CSF	Left Fusiform Gyrus
rFusGy_CSF	Right Fusiform Gyrus
lCbe_CSF	Left Cerebellum
rCbe_CSF	Right Cerebellum
lBst_CSF	Left Brainstem
rBst_CSF	Right Brainstem
lIns_CSF	Left Insula
rIns_CSF	Right Insula
lLatOcLo_CSF	Left Lateral Occipital Lobe
rLatOcLo_CSF	Right Lateral Occipital Lobe
lAntCinGy_CSF	Left Anterior Cinguli Gyrus
rAntCinGy_CSF	Right Anterior Cinguli Gyrus
lPosCinGy_CSF	Left Posterior Cinguli Gyrus
rPosCinGy_CSF	Right Posterior Cinguli Gyrus
lMidFroGy_CSF	Left Middle Frontal Gyrus
rMidFroGy_CSF	Right Middle Frontal Gyrus
lPosTeLo_CSF	Left Posterior Temporal Lobe
rPosTeLo_CSF	Right Posterior Temporal Lobe
lInfLatPaLo_CSF	Left Inferior Lateral Pariatal Lobe
rInfLatPaLo_CSF	Right Inferior Lateral Pariatal Lobe
lCauNuc_CSF	Left Caudate Nucleus
rCauNuc_CSF	Right Caudate Nucleus
lAccNuc_CSF	Left Accumbens Nucleus
rAccNuc_CSF	Right Accumbens Nucleus
lPut_CSF	Left Putamen
rPut_CSF	Right Putamen
lTha_CSF	Left Thalamus
rTha_CSF	Right Thalamus
lPal_CSF	Left Pallidum
rPal_CSF	Right Pallidum
lCC_CSF	Left Corpus Callosum
rCC_CSF	Right Corpus Callosum
lLatTemVen_CSF	Left Lateral Temporal Ventricle
rLatTemVen_CSF	Right Lateral Temporal Ventricle
l3thVen_CSF	Left Third Ventricle
r3thVen_CSF	Right Third Ventricle
lPrcGy_CSF	Left Precentral Gyrus
rPrcGy_CSF	Right Precentral Gyrus
lRecGy_CSF	Left Gyrus Rectus
rRecGy_CSF	Right Gyrus Rectus
lOrbFroGy_CSF	Left Orbito-Frontal Gyri
rOrbFroGy_CSF	Right Orbito-Frontal Gyri
lInfFroGy_CSF	Left Inferior Frontal Gyrus
rInfFroGy_CSF	Right Inferior Frontal Gyrus
lSupFroGy_CSF	Left Superior Frontal Gyrus
rSupFroGy_CSF	Right Superior Frontal Gyrus
lPoCGy_CSF	Left Postcentral Gyrus
rPoCGy_CSF	Right Postcentral Gyrus
lSupParGy_CSF	Left Superior Parietal Gyrus
rSupParGy_CSF	Right Superior Parietal Gyrus
lLinGy_CSF	Left Lingual Gyrus
rLinGy_CSF	Right Lingual Gyrus
lCun_CSF	Left Cuneus
rCun_CSF	Right Cuneus
lHip_WM	Left Hippocampus
rHip_WM	Right Hippocampus
lAmy_WM	Left Amygdala
rAmy_WM	Right Amygdala
lAntMedTeLo_WM	Left Anterior Medial Temporal Lobe
rAntMedTeLo_WM	Right Anterior Medial Temporal Lobe
lAntLatTeLo_WM	Left Anterior Lateral Temporal Lobe
rAntLatTeLo_WM	Right Anterior Lateral Temporal Lobe
lAmb+ParHipGy_WM	Left Ambient and Parahippocampus Gyri
rAmb+ParHipGy_WM	Right Ambient and Parahippocampus Gyri
lSupTemGy_WM	Left Superior Temporal Gyrus
rSupTemGy_WM	Right Superior Temporal Gyrus
lInfMidTemGy_WM	Left Inferior Middle Temporal Gyri
rInfMidTemGy_WM	Right Inferior Middle Temporal Gyri
lFusGy_WM	Left Fusiform Gyrus
rFusGy_WM	Right Fusiform Gyrus
lCbe_WM	Left Cerebellum
rCbe_WM	Right Cerebellum
lBst_WM	Left Brainstem
rBst_WM	Right Brainstem
lIns_WM	Left Insula
rIns_WM	Right Insula
lLatOcLo_WM	Left Lateral Occipital Lobe
rLatOcLo_WM	Right Lateral Occipital Lobe
lAntCinGy_WM	Left Anterior Cinguli Gyrus
rAntCinGy_WM	Right Anterior Cinguli Gyrus
lPosCinGy_WM	Left Posterior Cinguli Gyrus
rPosCinGy_WM	Right Posterior Cinguli Gyrus
lMidFroGy_WM	Left Middle Frontal Gyrus
rMidFroGy_WM	Right Middle Frontal Gyrus
lPosTeLo_WM	Left Posterior Temporal Lobe
rPosTeLo_WM	Right Posterior Temporal Lobe
lInfLatPaLo_WM	Left Inferior Lateral Pariatal Lobe
rInfLatPaLo_WM	Right Inferior Lateral Pariatal Lobe
lCauNuc_WM	Left Caudate Nucleus
rCauNuc_WM	Right Caudate Nucleus
lAccNuc_WM	Left Accumbens Nucleus
rAccNuc_WM	Right Accumbens Nucleus
lPut_WM	Left Putamen
rPut_WM	Right Putamen
lTha_WM	Left Thalamus
rTha_WM	Right Thalamus
lPal_WM	Left Pallidum
rPal_WM	Right Pallidum
lCC_WM	Left Corpus Callosum
rCC_WM	Right Corpus Callosum
lLatTemVen_WM	Left Lateral Temporal Ventricle
rLatTemVen_WM	Right Lateral Temporal Ventricle
l3thVen_WM	Left Third Ventricle
r3thVen_WM	Right Third Ventricle
lPrcGy_WM	Left Precentral Gyrus
rPrcGy_WM	Right Precentral Gyrus
lRecGy_WM	Left Gyrus Rectus
rRecGy_WM	Right Gyrus Rectus
lOrbFroGy_WM	Left Orbito-Frontal Gyri
rOrbFroGy_WM	Right Orbito-Frontal Gyri
lInfFroGy_WM	Left Inferior Frontal Gyrus
rInfFroGy_WM	Right Inferior Frontal Gyrus
lSupFroGy_WM	Left Superior Frontal Gyrus
rSupFroGy_WM	Right Superior Frontal Gyrus
lPoCGy_WM	Left Postcentral Gyrus
rPoCGy_WM	Right Postcentral Gyrus
lSupParGy_WM	Left Superior Parietal Gyrus
rSupParGy_WM	Right Superior Parietal Gyrus
lLinGy_WM	Left Lingual Gyrus
rLinGy_WM	Right Lingual Gyrus
lCun_WM	Left Cuneus
rCun_WM	Right Cuneus
